# Supplementary material for: Proteasome-Generated cis-Spliced Peptides and Their Potential Role in CD8+ T Cell Tolerance
Source: Front Immunol. 2021 Feb 24;12:614276. doi: 10.3389/fimmu.2021.614276 (PMC7943738; doi:10.3389/fimmu.2021.614276)
Supplement: Supplementary file 2 [file Data_Sheet_2.csv]

Virus_species	Strain
Adeno associated virus 2	isolate Srivastava/1982
Aichi virus 1	isolate A846/88
Australian bat lyssavirus	isolate Bat/AUS/1996
Banna virus strain Indonesia JKT 6423	strain Indonesia/JKT-6423/1980
Barmah forest virus BFV	strain BH2193
BK polyomavirus	strain Dunlop
Bunyamwera virus	-
Bunyavirus La Crosse US L78 1978	isolate Human/United States/L78/1978
Cercopithecine alphaherpesvirus 2	strain B264
Chandipuravirus	strain I653514
Chikungunya virus	strain S27-African prototype
Cowpox virus (CPV)	strain Brighton Red
Coxsakievirus A16	strain G-10
Crimean-Congo hemorrhagic fever virus	strain Nigeria/IbAr10200/1970
Dengue virus type 1	strain Nauru/West Pac/1974
Dhori virus	strain Indian/1313/61
Dugbe virus	isolate ArD44313
Duvenhage virus (DUVV)	-
Eastern equine encephlitis virus	strain ssp. North American variant
Encephalomyocarditis_virus_strain_Rueckert	strain Ruckert
Epstein Barr virus	strain B95-8 HHV-4
European bat lyssavirus	strain Bat/Germany/RV9/1968
GB virus C/Hepatitis G virus	Isolate PNF2161
Hantaan virus	strain 76-118
Hendra virus	isolate Horse/Autralia/Hendra/1994
Hepatitis B virus genotype C	isolate Human/Japan/Okamoto/-
Hepatitis_E virus genotype 1	isolate Human/China/HeBei/1987
Hepatitis C virus genotype 1a	isolate H
Hepatitis delta virus I	isolate D380
HIV 1 group M subtype B	isolate HXB2
Horsepox virus	strain MNR-76
Human adenovirus C serotype 2	strain H2ts125
Human astrovirus 1	Isolate Newcastle
Human betaherpesvirus 7	strain RK
Human coronavirus 229E	strain 229E
Human cytomegalovirus strain AD169	strain AD169
Human enterovirus 70	strain J670/71
Human hepatitis A virus genotype IB	isolate HM175
Human herpesvirus 1	strain 17
Human papillomavirus type 1	-
Human parainfluenza virus 1	strain Washington/1964
Human parechovirus 2	strain Williamson
Human parvovirus B19	strain HV
Human respiratory syncytial virus B	strain B1
Human rhinovirus A serotype 89	strain 41467-Gallo
Human SARS coronavirus	Isolate Tor2
Human SARS CoV 2	Wuhan-Hu-1
Human spumaretrovirus SFVcpz	-
Human T cell leukemia virus 1	isolate Caribbea HS-35 subtype A
Influenza A virus	strain A/Puerto Rico/8/1934 H1N1
Isfahan virus ISFV	-
Japanese encephalitis virus	strain Jaoars982
JC polyomavirus	strain Mad1
Junin mammarenvirus JUNV	strain XJ13
KI polyomavirus	isolate Stockholm 60
Kunjin virus	strain MRM61C
Lagos bat virus	-
Lake victoria marburgvirus	strain Musoke-80
Langat virus	strain TP21
Lassa virus strain Mouse Sierra Leone	strain Mouse/Sierra Leone/Josiah/1976
Lordsdale virus	strain GII/Human/United Kingdom/Lordsdale/1993
Louping ill virus	strain 369/T2
Lymphocytic choriomeningitis virus	strain Armstrong
Machupo virus	strain Carvallo
Mayaro virus strain Brazil	strain Brazil
Measles_virus_strain_Ichinose_B95a	strain Ichinose-B95a
Merkel cell polyomarvirus	strain R17b
Mokola virus	-
Molluscum contagiosum virus subtype 1	-
Monkeypox virus	strain Zaire-96-I-16
Mums virus	strain Miyahara vaccine
Murray_valley_encephalitis_virus_strain_MVE_1_51	strain MVE-1-51
Nipah virus	-
Norwalk virus	strain GI/Human/United States/Norwalk/1968
Onyong nyong virus	strain Gulu
Orf virus	strain Goat/Texas/SA00/2000
Oropouche virus	strain BeAn19991
Parainfluenza virus 5	strain W3
Pichinde mammarenavirus	strain AN3739
Poliovirus type 1	strain Mahoney
Puumala virus	strain Sotkamo/V-2969/81
Rabies virus	strain Pasteur vaccins / PV
Rift valley fever virus	strain ZH-548 M12
Rosavirus A2	isolate Human/Gambia/GA7403/2008
Ross river virus	strain NB5092
Rotavirus C	isolate RVC/Human/United Kingdom/Bristol/1989
Rubella virus	strain Therien
Sagiyama virus	-
Salivirus A	strain NG-J1
Sapovirus	strain GII/Human/Japan/Sakai C12/2001
Seoul virus	strain 80-39
Simian foamy virus	isolate chimpanzee
Sinbis virus	strain HRsp
Southampton virus	strain GI/Human/United Kingdom/Southampton/1991
St Louis encephalitis virus	strain Kern217
Tick borne powassan virus strain LB	strain LB
Torque teno virus	strain VT416
Toscana virus	strain Toscana
Vaccinia virus	strain Western Reserve
Varicella zoster virus	strain Dumas
Variola_virus_Smallpox	isolate Human/India/Ind3/1967
Vesicular stomatitis Indiana virus	strain San Juan
Western equine encephalitis virus	strain 71V-1658
West Nile virus	strain 956
WU polyomavirus	strain B0
Yaba monkey tumor virus	strain VR587
Yellow fever virus	strain 17D vaccine
Zaire ebolavirus	strain Mayinga-76
Zika virus	strain Mr 766
